# Supplementary material for: Insect Resistance to Bacillus thuringiensis Toxin Cry2Ab Is Conferred by Mutations in an ABC Transporter Subfamily A Protein
Source: PLoS Genet. 2015 Nov 19;11(11):e1005534. doi: 10.1371/journal.pgen.1005534 (PMC4652872; doi:10.1371/journal.pgen.1005534)
Supplement: S1 Table — Column 1 lists the markers used, column 2 the identifiers for the NCBI-predicted gene models, column 3 the BGI gene models, column 4 and 5 the start and end of the genes on the Chr17 sequence, column 6 the Microarray Database gene identifier and column 7 the highest expression level observed in the midgut [114]; see <http://www.silkdb.org/microarray/>. For columns 4 and 5, the coordinates were determined by using Scipio [72] to map proteins against the chromosome sequence. (XLS) [file pgen.1005534.s001.xls]

## Sheet: Sheet1
S1 Table:	Table of genes on Bombyx chromosome 17 analysed during mapping the resistance locus. Column 1 lists the markers used, column 2 the identifiers for the NCBI-predicted gene models, column 3 the BGI gene models, column 4 and 5 the start and end of the genes on the Chr17 sequence, column 6 the Microarray Database gene identifier and column 7 the highest expression level observed in the midgut ([96]; …
Marker-gene	NCBI-id	BGI-protein-id	gene-start	gene-end	Bm-MDB-id	Max MG expression
Rpl38	NP_001037554.1	BGIBMGA005684	501536	502651	sw14465	72612
TCGF5	XP_004922060.1	BGIBMGA005682-3	517373	535527	sw03427
BetaEL	XP_004922009.1	BGIBMGA005681	545286	552685	sw12183	1635
Zip2	XP_004922008.1	BGIBMGA005535-6	555618	643400	sw17677
BEACH	XP_004922037.1	BGIBMGA005629	2778976	2802582	sw20595
	NP_001243921.1	BGIBMGA005582	3121211	3148241	sw03073	393
	XP_004921955.1	BGIBMGA005583	3155420	3156736	sw14302
	XP_004922034.1	BGIBMGA005622	3165649	3171676	sw09484
	XP_004921953.1	BGIBMGA005619	3264247	3322456	sw08377	123
ANK_SAM	XP_004921950.1	BGIBMGA005584	3397103	3420163	sw00944	376
	XP_004921946.1	BGIBMGA005618	3423807	3424133	sw12160	267
	XP_004921947.1	BGIBMGA005617	3424428	3480577	sw12160	267
	XP_004921943.1	BGIBMGA005586	3484540	3486637	sw08743
	XP_004921945.1	BGIBMGA005615	3487014	3488129	sw13511	437
	XP_004922032.1	BGIBMGA005614	3493199	3501135	sw08100	1358
	XP_004922031.1	BGIBMGA005587	3503681	3532769	sw14670	121
	XP_004921942.1	BGIBMGA005613	3540982	3548512	sw04877
	XP_004922030.1	BGIBMGA005589	3554288	3557845	sw13871
	NP_001136083.1	BGIBMGA005612	3576848	3588279	sw11587	443
	NP_001128388.1	BGIBMGA005590	3622588	3626994	sw13416	982
	XP_004922028.1	BGIBMGA005611	3912670	3957692	sw20176	272
	XP_004922025.1	BGIBMGA005608	4047140	3964890	sw16721
	XP_004921940.1	BGIBMGA005607	4101190	4130831	sw07307	477
	XP_004922024.1	BGIBMGA005605	4262025	4272031	sw14028	109
	XP_004921938.1	BGIBMGA005604	4273943	4284222	sw19009	6127
	NP_001037656.1	BGIBMGA005592	4290959	4298743	sw05889	1031
	XP_004927719.1	BGIBMGA004128	4308537	4346699	sw00006
	NP_001037518.1	BGIBMGA003578	4311225	4315378	sw15986	49693
	NP_001091777.1	BGIBMGA005593	4316677	4324102	sw13532	7381
	XP_004922022.1	BGIBMGA005602	4324574	4330134	sw01267
	XP_004921935.1	BGIBMGA005601	4331865	4338427	sw13533
	XP_004922021.1	BGIBMGA005594	4343511	4350475	sw22943	52
	XP_004921932.1	BGIBMGA005600	4358553	4375354	sw10952
	XP_004921931.1	BGIBMGA005599	4380182	4389460	sw00216	22164
	XP_004922020.1	BGIBMGA005595	4389620	4400205	sw07576
	XP_004927308.1	BGIBMGA000178	4927918	4936463	sw06152	1287
	XP_004927307.1	BGIBMGA000177	4941966	4943033	sw06648	1265
	XP_004927309.1	BGIBMGA000179	4951759	5003814	sw04007	332
	XP_004927311.1	BGIBMGA000174	5021903	5051999	sw05210	1044
	XP_004927312.1	BGIBMGA000180	5053033	5080169	sw10955
	NP_001166968.1	BGIBMGA000173	5085915	5087091	sw06181
	XP_004927313.1	BGIBMGA000181	5189751	5240655	sw03409
	XP_004927314.1	BGIBMGA006051	5273822	5306407	sw07907	153
	XP_004925898.1	BGIBMGA007277	5820825	5850353	sw07869	2774
	XP_004925853.1	BGIBMGA007278	5873150	5883446	sw13967	11478
NaPT	XP_004925899.1	BGIBMGA007279-80	5891672	5912310	sw13967	11478
	XP_004925854.1	BGIBMGA007281	5942176	5957442	sw05378	3125
	XP_004925855.1	BGIBMGA007282	5980866	5997850	sw03563	100
	XP_004925856.1	BGIBMGA007282	5986130	5997850	sw03563	100
	XP_004925900.1	BGIBMGA007276	6005813	6017024	sw14355	94
	XP_004925857.1	BGIBMGA007275	6024101	6057108	sw14356	1551
	XP_004925858.1	BGIBMGA007283	6074696	6089098	sw20466	-6
	XP_004925860.1	BGIBMGA007284	6090752	6102526	sw20872	-16
	XP_004925861.1	BGIBMGA007273	6109383	6114814	sw08105
	XP_004925863.1	BGIBMGA007286	6293164	6293949	sw14331	508
	XP_004925866.1	BGIBMGA007287	6486425	6494053	sw06316	390
	XP_004925867.1	BGIBMGA007271	6497064	6501708	sw16226	584
	XP_004925868.1	BGIBMGA007288	6503984	6516704	sw06801
	XP_004925869.1	BGIBMGA007270	6522572	6540478	sw02905
	XP_004925904.1	BGIBMGA007290	6564560	6574231	sw07163
	XP_004925905.1	BGIBMGA007291	6581453	6591219	sw10559
	XP_004925871.1	BGIBMGA007269	6598181	6603243	sw14651	12981
	NP_001040208.1	BGIBMGA007268	6606886	6612883	sw11026	2552
	XP_004925872.1	BGIBMGA007293	6614802	6632805	sw17359
	NP_001040478.1	BGIBMGA007267	6636858	6639024	sw03200	598
	XP_004925873.1	BGIBMGA007294	6643744	6690870	sw15094
	NP_001040137.1	BGIBMGA006945	6959273	6964461	sw10355	724
	NP_001040188.1	BGIBMGA011307	6967856	6970791	sw17910	11505
	XP_004925875.1	BGIBMGA007297	6972633	6974783	sw09054	9438
	NP_001040324.1	BGIBMGA007266	6977114	6977565	sw14233	3167
	XP_004925876.1	BGIBMGA007298	6980486	6983233	sw09119	661
	XP_004925878.1	BGIBMGA007265	6988212	6996663	sw06314	2926
	XP_004925879.1	BGIBMGA007264	6999988	7010961	sw02249	136
	XP_004925881.1	BGIBMGA000645	7034877	7035383	sw21116
	XP_004925880.1	BGIBMGA007263	7035509	7040216	sw16343	1052
	XP_004925907.1	BGIBMGA007262	7085320	7097255	sw20857	1832
HaDUF410	XP_004925882.1	BGIBMGA007299	7124451	7129047	sw16997	1551
	XP_004925883.1	BGIBMGA007261	7139531	7141116	sw20751	345
	XP_004925884.1	BGIBMGA007301	7142133	7147177	sw07662	1656
	XP_004925886.1	BGIBMGA007303	7186648	7190384	sw01142	609
	NP_001037285.1	BGIBMGA007304	7197635	7207712	sw13225
	NP_001040432.1	BGIBMGA007259	7210671	7212438	sw05953	1043
	XP_004925888.1	BGIBMGA007258	7214771	7219202	sw05953	1043
	XP_004925891.1	BGIBMGA007257	7223820	7226691	sw01188	1395
	XP_004925894.1	BGIBMGA007305	7241990	7248117	sw04092	212
	XP_004925892.1	BGIBMGA007256	7249022	7250899	sw06402	194
	XP_004925895.1	BGIBMGA007255	7261273	7276024	sw03415
	XP_004925897.1	BGIBMGA007306	7277646	7285011	sw00341
	XP_004925896.1	BGIBMGA007307	7288320	7289278	sw20476	70
	NP_001037422.1	BGIBMGA007254	7289421	7303269	sw06317	691
	NP_001159615.1	BGIBMGA007253	7328971	7345255	sw00345	204
	XP_004927480.1	BGIBMGA007219	8452624	8463634	sw14278
ATPbc-ABCA1	XP_004927482.1	BGIBMGA007221	8466236	8490384	sw07890	259
ABCA2	XP_004927483.1	BGIBMGA007218	8494488	8528124	sw19450	1521
ABCA2	XP_004927484.1	BGIBMGA007217	8544551	8564892	sw08704	816
	NP_001166197.1	BGIBMGA007222	8578300	8579273	sw15695	803
	XP_004933739.1	BGIBMGA010226	9593526	9599277	sw02251
	XP_004932461.1	BGIBMGA009774	9673023	9674960	sw20016
	XP_004932462.1	BGIBMGA007055	9688946	9690688	sw19269	20
	XP_004932463.1	BGIBMGA007056	9698499	9712647	sw20030
	XP_004932464.1	BGIBMGA007058	9829864	9831162	sw13012	4
	XP_004932590.1	BGIBMGA007054	9831264	9832538	sw13012	4
	XP_004932591.1	BGIBMGA007059	9890072	9901260	sw05394
AN_Peroxidase	XP_004932596.1	BGIBMGA007042	10507598	10517758	sw00641
VGCalC-alpha	XP_004932608.1	BGIBMGA007009	12341859	12382426	sw06019
RpL22	NP_001037225.1	BGIBMGA006986	14152986	14155622	sw10515	73185
RpS24	NP_001093077.1	BGIBMGA003923	16084868	16085379	sw06149	33404
